# Supplementary material for: Assessing the Capability of Large Language Models for Navigation of the Australian Health Care System: Comparative Study
Source: JMIR AI. 2025 Oct 7;4:e76203. doi: 10.2196/76203 (PMC12508777; doi:10.2196/76203)
Supplement: Multimedia Appendix 1 [file ai-v4-e76203-s001.xlsx]

## Sheet: Sheet1
Scenario	Task Number	Task Description	Instructions
1	1	Locating telehealth physiotherapy clinics	Jenny lives in Mount Isa and has recently been diagnosed with whiplash following a motor vehicle crash. She finds attending in-person appointments with her physiotherapist to be challenging, so is seeking remote telehealth services she can access at home. Identify two telehealth physiotherapy services potentially available for Jenny.
2	1	Locating nearby aged care providers	Barbara, aged 82, lives alone in a house in Wonga Beach, a small coastal rural town in Far North Queensland, and has been finding it increasingly difficult to manage daily tasks due to her advancing arthritis. She’s considering getting a Home Care Package to assist with household cleaning and other chores. Identify two aged care service providers which provide services in Wonga Beach?
2	2	Naming aged care application service	What government service is available for Barbara to contact to get personal assistance through the process of applying for aged care services?
3	1	Listing mobility allowance eligibility criteria	Hamid sustained a spinal injury in a motor vehicle collision 9 months ago. He now uses a wheelchair permanently for mobility. He recently moved to live with family in Charters Towers and is looking for employment opportunities. However, he finds it difficult to pay for the cost of travel to look for work as he cannot drive and there is no public transport in the area. He has a membership for the …
3	2	Providing mobility allowance helpline number	Hamid wants to talk to somebody over the telephone about getting mobility allowance, but struggles with speaking English. What phone number(s) should he call?
4	1	Locating nearby mental health center	Sarah, who experienced trauma in a car crash, is struggling with anxiety. She is 34 years of age, lives in Nanango and works in Kingaroy. She’s heard about new Medicare Mental Health Centres opening across the country, offering free and in-person mental health care. What is the closest Medicare Mental Health Centre to Sarah? Provide the name of the centre and its physical address.
5	1	Assessing patient travel subsidy eligibility	Kevin, a resident of Longreach, has been referred to Rockhampton Hospital for specialist radiation therapy not available at Longreach Hospital. This will be his third trip for ongoing cancer treatment, and he struggles with travel expenses. Is Kevin entitled to a Queensland Government travel subsidy for his treatment trips? If yes, specify which subsidy he qualifies for, assuming he is a permanen…
5	2	Providing travel subsidy agency contact details	Find contact details for the government agency managing this travel subsidy (eg. email address or telephone number)
